# Supplementary material for: Invasive and Echocardiographic Mean Transvalvular Pressure Gradients of Different Transcatheter Aortic Valve Prostheses
Source: J Clin Med. 2025 Aug 20;14(16):5875. doi: 10.3390/jcm14165875 (PMC12387880; doi:10.3390/jcm14165875)
Supplement: Supplementary file 1 [file jcm-14-05875-s001.zip]

Archive with 1 entries (1 files):
- jcm-3693773-supplementary.pdf
